# Supplementary material for: Development of an Enhanced Recovery Program in Pediatric, Adolescent, and Young Adult Surgical Oncology Patients
Source: Children (Basel). 2021 Dec 8;8(12):1154. doi: 10.3390/children8121154 (PMC8700533; doi:10.3390/children8121154)
Supplement: Supplementary file 1 [file children-08-01154-s001.zip]

Archive with 5 entries (5 files):
- File S1.pdf
- File S2.pdf
- File S3.pdf
- File S4.pdf
- File S5.pdf
